# Supplementary material for: Dynamic Labeling Reveals Temporal Changes in Carbon Re-Allocation within the Central Metabolism of Developing Apple Fruit
Source: Front Plant Sci. 2017 Oct 18;8:1785. doi: 10.3389/fpls.2017.01785 (PMC5651688; doi:10.3389/fpls.2017.01785)
Supplement: Supplementary file 7 [file Table1.XLSX]

## Sheet: Sheet1
Table S1. A list of MEOX-TMS (trimethylsilyl) derivatized metabolites detected in developing apple fruit using GC-MS analysis.
(A) Injection with a split ratio of 5							(B) Injection with a split ratio of 500
#	Analyte ID	Peak information					#	Analyte ID	Peak information
		Retention time (min)	m/z used for quantification	Qualifier 1	Qualifier 2				Retention time (min)	m/z used for quantification	Qualifier 1	Qualifier 2
1	Pyruvate (MEOX, TMS)	8.01	174	189	115		1	Tetradecane (ESTD)	5.4	85	57	43
2	Lactate (2TMS)	8.18	219	117	133		2	Malate (3TMS)	5.94	335	233	245
3	Glycolate (2TMS)	8.39	177	205	161		3	Asparagine (3TMS)	6.89	116	188	231
4	Alanine (2TMS)	9.12	116	218	190		4	Quinate (5TMS)	7.95	345	255	191
5	Oxalate (2TMS)	9.43	219	133	147		5	Fructose MP (1MEOX) (5TMS)	8.01	307	217	277
6	Leucine (TMS)	9.81	188	86	117		6	Fructose BP (1MEOX) (5TMS)	8.05	307	217	277
7	Proline (TMS)	9.87	172	187	103		7	Glucose MP (1MEOX) (5TMS)	8.13	160	319	205
8	Isoleucine (TMS)	10.09	188	86	170		8	Glucose BP (1MEOX) (5TMS)	8.22	160	319	205
9	Malonate (2TMS)	10.33	233	248	147		9	Sorbitol (6TMS)	8.31	319	307	205
10	Valine (2TMS)	10.52	144	218	156		10	Phenyl-β-D-glucopyranoside (8TMS)	9.99	361	217	271
11	Urea (2TMS)	10.94	189	204	171		11	Sucrose (8TMS)	11.81	361	451	337
12	Leucine (2TMS)	11.33	158	232	102
13	Phosphate (3TMS)	11.38	299	314	283
14	Glycerol (3TMS)	11.39	205	293	117
15	Isoleucine (2TMS)	11.64	158	232	102
16	Proline (2TMS)	11.67	142	216	244
17	Maleate (2TMS)	11.75	245	147	170
18	Glycine (3TMS)	11.81	174	248	276
19	Succinate (2TMS)	11.86	247	172	147
20	Glycerate (3TMS)	12.18	189	292	307
21	Fumarate (2TMS)	12.29	245	115	217
22	Serine (3TMS)	12.58	204	218	278
23	Homoserine (3TMS)	12.58	248	158	146
24	Tetradecane (ESTD)	12.94	85	57	43
25	Threonine (3TMS)	12.95	291	218	117
26	Aspartate (2TMS)	13.33	160	130	117
27	β-alanine (3TMS)	13.41	248	290	174
28	Methionine (3TMS)	13.44	221	178	104
29	Citramalate (3TMS)	14.38	247	115	133
30	Threitol/erythritol (4TMS)	14.55	307	217	293
31	Aspartate (3TMS)	14.63	232	218	202
32	4-Aminobutyrate (3TMS)	14.71	304	179	216
33	Phenylalanine (TMS)	14.87	120	146	130
34	2-ketoglutarate (MEOX, 2TMS)	15.26	198	288	304
35	Aspartate (3TMS)	14.63	232	218	202
36	Glutamate (3TMS)	15.78	246	363	128
37	Phenylalanine (2TMS)	15.86	218	192	266
38	Lyxose/arabinose (MEOX, 4TMS)	16.6	307	217	160
39	Xylitol/arabitol (5TMS)	17.07	307	319	332
40	Putrescine (4TMS)	17.11	174	361	214
41	3-(4-Hydroxyphenyl)propionate (2TMS)	17.29	310	179	192
42	Glutamine (3TMS)	17.6	156	245	147
43	Citrate (4TMS)	18.07	273	375	211
44	Shikimate (4TMS)	18.15	204	255	462
45	Mannitol (6TMS)	19.33	319	307	205
46	Dehydroascorbate (2TMS)	18.37	316	173	157
47	Palmate (TMS)	20.07	313	328	117
48	Myo-inositol (6TMS)	20.82	305	265	318
49	Stearate (TMS)	21.84	341	356	145
50	Fructose 6-phosphate (MEOX, 6TMS)	22.83	315	459	357
51	Glucose 6-phosphate (MEOX, 6TMS)	22.92	160	387	299
52	Epicatechin (5TMS)	26.81	368	355	267
53	Catechin (5TMS)	26.96	368	355	267
54	Chlorogenate (6TMS)	28.59	345	255	307
55	β-sitosterol (TMS)*	29.9	129	396	357
56	unknown #1	17.58	319
57	unknown #2	17.65	217
58	unknown #3	17.82	217
59	unknown #4	17.99	4.37
60	unknown #5	19.74	204
61	unknown #6	20.23	204
62	unknown #7	21.07	319
63	unknown #8	22.56	290
64	unknown #9	23.08	387
65	unknown #10	23.27	375
66	unknown #11	23.31	421
67	unknown #12	23.38	361
68	unknown #13	26.35	361
69	unknown #14	27.65	345
70	unknown #15	27.81	345
71	unknown #16	28.04	255
72	unknown #17*	30.82	342
Note. * denotes metabolites that were detectected only in the early growth stages
