# Supplementary material for: Dynamic Labeling Reveals Temporal Changes in Carbon Re-Allocation within the Central Metabolism of Developing Apple Fruit
Source: Front Plant Sci. 2017 Oct 18;8:1785. doi: 10.3389/fpls.2017.01785 (PMC5651688; doi:10.3389/fpls.2017.01785)
Supplement: Supplementary file 8 [file Table2.XLSX]

## Sheet: Sheet1
Table S2. Mass isotopomer distribution of MEOX-TMS (trimethylsilyl) derivatized metabolites detected in developing apple fruit using GC-MS analysis. Tissue discs incubated with unlabeled substrate were compared with the theoretically expected values of natural stable isotope abundance. In addition, the 13C-label incorporated into each metabolite after 24 h incubation with uniformly labeled glucos…
Compound information			Fragment(s) information						Natural Stable Isotope Abundance					Experimental values for tissue discs incubated with 20 mm [U-13C]glc for 24 h
									Theoretically expected values		Experimental values for tissue discs incubated with 20 mM unlabeled glucose
Analyte ID	Retention time (min)	Formula	Fragment(s)	Formula	Fragment contains C	m/z	Mass isotopomers	n13C atoms	Relative isotopomer abundance (mn)	mn * n13C atoms	Relative isotopomer abundance (mn)	Stdev	mn * n13C atoms	Relative isotopomer abundance (mn)	Stdev	mn * n13C atoms
Malate (3TMS)	5.94	C13H30O5Si3	[M-15]+	C12H27O5Si3	C1-C4	335	m0	0	0.9577	0	0.953933	0.00868927	0	0.882167	0.0111903	0
						336	m1	1	0.0415	0.0415	0.0411667	0.00700024	0.0411667	0.0587667	0.0102574	0.0587667
						337	m2	2	0.0008	0.0016	0.0075	0.00797559	0.015	0.029	0.00290517	0.058
						338	m3	3	0	0	-0.0028	0.00595735	-0.0084	0.0161	0.00802994	0.0483
						339	m4	4	0	0	0.000233333	0.000450925	0.000933333	0.0139667	0.0011547	0.0558667
						13C enrichment (%)				1.0775			1.2175			5.52333
			[f233]+	C9H21O3Si2	C2-C4	233	m0	0	0.9681	0	0.970033	0.00325167	0	0.901133	0.0133508	0
						234	m1	1	0.0315	0.0315	0.0327333	0.00223681	0.0327333	0.0578333	0.00452364	0.0578333
						235	m2	2	0.0004	0.0008	-0.00313333	0.00133167	-0.00626667	0.0259333	0.0060136	0.0518667
						236	m3	3	0	0	0.000366667	0.00046188	0.0011	0.0151	0.00514684	0.0453
						13C enrichment (%)				1.07667			0.918889			5.16667
Fructose (1MEOX) (5TMS)	8.01	C22H55NO6Si5	[f307]+	C12H31O3Si3	C4-C6	307	m0	0	0.968	0	0.968067	0.00120554	0	0.946033	0.00627482	0
						308	m1	1	0.0315	0.0315	0.0365667	0.00204042	0.0365667	0.0333333	0.00282194	0.0333333
						309	m2	2	0.0005	0.001	-0.00286667	0.00112398	-0.00573333	-0.00163333	0.00326548	-0.00326667
						310	m3	3	0	0	-0.00176667	0.00106927	-0.0053	0.0148667	0.0134061	0.0446
						13C enrichment (%)				1.08333			0.851111			2.48889
			[f364]+	C14H34NO4Si3	C1-C4	364	m0	0	0.9475	0	0.9397	0.00441928	0	0.900033	0.0223191	0
						365	m1	1	0.0513	0.0513	0.0602	0.0101975	0.0602	0.0795667	0.0322537	0.0795667
						366	m2	2	0.0013	0.0026	-0.000966667	0.00643843	-0.00193333	-0.0037	0.0110689	-0.0074
						367	m3	3	0	0	0.00103333	0.00303535	0.0031	0.0111667	0.00392088	0.0335
						368	m4	4	0	0	-0.000533333	0.000550757	-0.00213333	0.0135	0.0017088	0.054
						369	m5	5	0	0	0.000633333	0.000680686	0.00316667	-0.000566667	0.00271539	-0.00283333
						13C enrichment (%)				1.078			1.248			3.13667
Glucose (1MEOX) (5TMS)	8.13	C22H55NO6Si5	[f319]+	C13H31O3Si3	C3-C6	319	m0	0	0.9577	0	0.9585	0.00255147	0	0.908467	0.0139059	0
						320	m1	1	0.0415	0.0415	0.044	0.00175784	0.044	0.0385667	0.0164379	0.0385667
						321	m2	2	0.0008	0.0016	-0.00246667	0.00145717	-0.00493333	0.00563333	0.00540771	0.0112667
						322	m3	3	0	0	-0.000633333	0.000680686	-0.0019	0.00876667	0.00151438	0.0263
						323	m4	4	0	0	0.0006	0.0001	0.0024	0.0385667	0.00618574	0.154267
						13C enrichment (%)				1.0775			0.989167			5.76
Sorbitol (6TMS)	8.31	C24H62O6Si6	[f319]+	C13H31O3Si3	C3-C6	319	m0	0	0.9577	0	0.954667	0.00475219	0	0.9507	0.0004	0
						320	m1	1	0.0415	0.0415	0.0459	0.0042	0.0459	0.0481	0.000818535	0.0481
						321	m2	2	0.0008	0.0016	-0.000333333	0.00253246	-0.000666667	0.00103333	0.000416333	0.00206667
						322	m3	3	0	0	-0.000533333	0.00130512	-0.0016	0.000166667	0.000776745	0.0005
						323	m4	4	0	0	0.0003	0.00069282	0.0012	-6.66667e-05	0.000981495	-0.000266667
						13C enrichment (%)				1.0775			1.12083			1.26
Sucrose (8TMS)	11.81	C36H86O11Si8	[f361]+	C15H33O4Si3	C1-C6	361	m0	0	0.9373	0	0.932533	0.00133167	0	0.443667	0.0340648	0
						362	m1	1	0.0609	0.0609	0.0653	0.00357911	0.0653	0.0675667	0.0128598	0.0675667
						363	m2	2	0.0018	0.0036	0.00173333	0.00185023	0.00346667	0.0533	0.0085773	0.1066
						364	m3	3	0	0	-0.0017	0.000888819	-0.0051	0.130367	0.010666	0.3911
						365	m4	4	0	0	0.00153333	0.00126623	0.00613333	0.0525333	0.00472899	0.210133
						366	m5	5	0	0	0.000233333	0.000680686	0.00116667	0.0482333	0.00440492	0.241167
						367	m6	6	0	0	0.000266667	0.00011547	0.0016	0.2043	0.0301921	1.2258
						13C enrichment (%)				1.075			1.20944			37.37 ± 3.2
			[f437]+	C17H41O5Si4	C2-C6	437	m0	0	0.9474	0	0.9588	0.0207723	0	0.4549	0.0333072	0
						438	m1	1	0.0513	0.0513	0.0383667	0.0150819	0.0383667	0.0708	0.0023516	0.0708
						439	m2	2	0.0013	0.0026	0.00463333	0.00772032	0.00926667	0.108367	0.0190117	0.216733
						440	m3	3	0	0	-0.00493333	0.00140119	-0.0148	0.089	0.0172502	0.267
						441	m4	4	0	0	0.0008	0.00276225	0.0032	0.0857	0.0220334	0.3428
						442	m5	5	0	0	0.0023	0.00204206	0.0115	0.191233	0.0174001	0.956167
						13C enrichment (%)				1.078			0.950667			37.07 ± 3.3
			[f451]+	C18H43O5Si4	C7-C12	451	m0	0	0.9372	0	0.942633	0.00265016	0	0.472733	0.0670865	0
						452	m1	1	0.0609	0.0609	0.0558667	0.0131705	0.0558667	0.0322	0.010679	0.0322
						453	m2	2	0.0019	0.0038	-0.00186667	0.00660404	-0.00373333	0.101133	0.0446499	0.202267
						454	m3	3	0	0	0.00616667	0.00613705	0.0185	0.0988	0.0236451	0.2964
						455	m4	4	0	0	-0.0032	0.00251595	-0.0128	0.0730333	0.0216338	0.292133
						456	m5	5	0	0	-3.33333e-05	0.000832666	-0.000166667	0.0710667	0.0123322	0.355333
						457	m6	6	0	0	0.000366667	0.000305505	0.0022	0.151033	0.0427774	0.9062
						13C enrichment (%)				1.07833			0.997778			34.74 ± 5.4
Pyruvate (MEOX, TMS)	8.01	C7H15NO3Si	[M-15]+	C6H12NO3Si	C1-C3	174	m0	0	0.9682	0	0.956533	0.004389	0	0.566167	0.0239078	0
						175	m1	1	0.0314	0.0314	0.0389	0.00115326	0.0389	0.127033	0.016305	0.127033
						176	m2	2	0.0004	0.0008	0.000733333	0.00358515	0.00146667	0.0953	0.00778909	0.1906
						177	m3	3	0	0	0.00383333	0.000568624	0.0115	0.2115	0.0215849	0.6345
						13C enrichment (%)				1.07333			1.72889			31.7378
Alanine (2TMS)	9.12	C9H23NO2Si2	[f116]+	C5H14NSi	C2-C3	116	m0	0	0.9787	0	0.972233	0.00140475	0	0.555	0.0164101	0
						117	m1	1	0.0212	0.0212	0.0270333	0.000404145	0.0270333	0.0898333	0.00100167	0.0898333
						118	m2	2	0.0002	0.0004	0.000733333	0.00100167	0.00146667	0.355167	0.0165724	0.710333
						13C enrichment (%)				1.08			1.425			40.0083
			[f103]]+		C1	103	m0	0	0.9893	0	0.984833	0.00479201	0	0.680533	0.0150533	0
						104	m1	1	0.0107	0.0107	0.0151667	0.00479201	0.0151667	0.319467	0.0150533	0.319467
						13C enrichment (%)				1.07			1.51667			31.9467
Valine (2TMS)	10.52	C11H27NO2Si2	[f218]+	C8H20NO2Si2	C1-C2	218	m0	0	0.9786	0	0.962467	0.00903346	0	0.863767	0.0236716	0
						219	m1	1	0.0212	0.0212	0.0344	0.00684617	0.0344	0.07	0.0227156	0.07
						220	m2	2	0.0002	0.0004	0.00306667	0.00214554	0.00613333	0.0662667	0.006376	0.132533
						13C enrichment (%)				1.08			2.02667			10.1267
Isoleucine (2TMS)	11.64	C12H29NO2Si2	[f158]+	C8H20NSi	C2-C5	158	m0	0	0.9476	0	0.9318	0.00702922	0	0.882094	0.0266448	0
						159	m1	1	0.0512	0.0512	0.0499333	0.00955842	0.0499333	0.0562696	0.014156	0.0562696
						160	m2	2	0.0012	0.0024	0.0099	0.00514684	0.0198	0.0411687	0.00837353	0.0823373
						161	m3	3	0	0	0.0024	0.00121244	0.0072	0.00776715	0.00340127	0.0233015
						162	m4	4	0	0	0.0025	0.000916515	0.01	0.0053003	0.00157218	0.0212012
						163	m5	5	0	0	0.0035	0.000888819	0.0175	0.00740026	0.00121268	0.0370013
						13C enrichment (%)				1.072			2.08867			4.40222
Proline (2TMS)	11.67	C11H25NO2Si2	[f142]+	C7H16NSi	C2-C5	142	m0	0	0.9579	0	0.917433	0.00655159	0	0.782467	0.0256036	0
						143	m1	1	0.0414	0.0414	0.0531667	0.00782134	0.0531667	0.0671	0.00363456	0.0671
						144	m2	2	0.0007	0.0014	0.0233333	0.00671739	0.0466667	0.1106	0.0293082	0.2212
						145	m3	3	0	0	0.0012	0.00108167	0.0036	0.022	0.00255147	0.066
						146	m4	4	0	0	0.00483333	0.0022723	0.0193333	0.0178333	0.00120139	0.0713333
						13C enrichment (%)				1.07			3.06917			10.6408
Succinate (2TMS)	11.86	C10H22O4Si2	[M-15]+	C9H19O4Si2	C1-C4	247	m0	0	0.9577	0	0.953667	0.00670099	0	0.40324	0.0283643	0
						248	m1	1	0.0415	0.0415	0.0418	0.00968917	0.0418	0.152982	0.0112445	0.152982
						249	m2	2	0.0008	0.0016	0.00446667	0.00361709	0.00893333	0.30493	0.0123673	0.609861
						250	m3	3	0	0	0.00116667	0.00133167	0.0035	0.0871087	0.00801392	0.261326
						251	m4	4	0	0	-0.0011	0.00138564	-0.0044	0.0517385	0.0169116	0.206954
						13C enrichment (%)				1.0775			1.24583			30.7781
Fumarate (2TMS)	12.29	C10H20O4Si2	[M-15]+	C9H17O4Si2	C1-C4	245	m0	0	0.9577	0	0.942267	0.0160157	0	0.829233	0.0437361	0
						246	m1	1	0.0415	0.0415	0.0497667	0.0182155	0.0497667	0.0666333	0.00810082	0.0666333
						247	m2	2	0.0008	0.0016	0.00763333	0.00270062	0.0152667	0.0498	0.020729	0.0996
						248	m3	3	0	0	-0.00256667	0.000251661	-0.0077	0.0289667	0.0153089	0.0869
						249	m4	4	0	0	0.00293333	0.00458839	0.0117333	0.0254	0.00475079	0.1016
						13C enrichment (%)				1.0775			1.72667			8.86833
Serine (3TMS)	12.58	C12H31NO3Si3	[f218]+	C8H20NO2Si2	C1-C2	204	m0	0	0.9786	0	0.976433	0.00863848	0	0.697433	0.00499433	0
						205	m1	1	0.0212	0.0212	0.0220667	0.00698594	0.0220667	0.0852	0.00236432	0.0852
						206	m2	2	0.0002	0.0004	0.00143333	0.00172143	0.00286667	0.217367	0.00341223	0.434733
						13C enrichment (%)				1.08			1.24667			25.9967
			[f204]+	C8H22NOSi2	C2-C3	204	m0	0	0.9786	0	0.978233	0.0110247	0	0.635833	0.00530786	0
						205	m1	1	0.0212	0.0212	0.0241667	0.00699595	0.0241667	0.191533	0.0195792	0.191533
						206	m2	2	0.0002	0.0004	-0.00236667	0.00565803	-0.00473333	0.172633	0.0214537	0.345267
						13C enrichment (%)				1.08			0.971667			26.84
Aspartate (3TMS)	14.63	C13H31NO4Si3	[f232]+	C9H22NO2Si2	C2-C4	232	m0	0	0.9681	0	0.966133	0.000950438	0	0.7392	0.0215432	0
						233	m1	1	0.0314	0.0314	0.0334	0.00127671	0.0334	0.114167	0.00596853	0.114167
						234	m2	2	0.0004	0.0008	-0.000966667	0.00064291	-0.00193333	0.0885667	0.00735686	0.177133
						235	m3	3	0	0	0.0014	0.000360555	0.0042	0.0581	0.00924175	0.1743
						13C enrichment (%)				1.07333			1.18889			15.52
4-aminobutyrate (3TMS)	14.71	C13H33NO2Si3	[M-15]+	C12H30NO2Si3	C1-C4	304	m0	0	0.9577	0	0.938433	0.0118795	0	0.753267	0.0257286	0
						305	m1	1	0.0415	0.0415	0.0577667	0.0183064	0.0577667	0.0883667	0.0115526	0.0883667
						306	m2	2	0.0008	0.0016	-0.00293333	0.00411866	-0.00586667	0.103533	0.0266125	0.207067
						307	m3	3	0	0	0.0071	0.00784283	0.0213	0.0317333	0.00732143	0.0952
						308	m4	4	0	0	-0.0003	0.00138564	-0.0012	0.0230667	0.00517912	0.0922667
						13C enrichment (%)				1.0775			1.8			12.0725
2-ketoglutarate (MEOX, 2TMS)	15.44	C13H27NO5Si2	[f288]+	C11H22NO4Si2	C1-C5	288	m0	0	0.9475	0	0.953333	0.0203136	0	0.350467	0.0192563	0
						289	m1	1	0.0512	0.0512	0.0288	0.0169195	0.0288	0.1369	0.0282005	0.1369
						290	m2	2	0.0012	0.0024	0.0114333	0.00875576	0.0228667	0.288467	0.0257849	0.576933
						291	m3	3	0	0	0.0012	0.0056205	0.0036	0.111933	0.00812917	0.3358
						292	m4	4	0	0	0.00523333	0.000896289	0.0209333	0.0662333	0.0132228	0.264933
						293	m5	5	0	0	3.33333e-05	0.000493288	0.000166667	0.0459667	0.00364737	0.229833
						13C enrichment (%)				1.072			1.52733			30.888
Glutamate (3TMS)	15.78	C14H33NO4Si3	[f246]+	C10H24NO2Si2	C2-C5	246	m0	0	0.9578	0	0.959133	0.00308599	0	0.3789	0.0230766	0
						247	m1	1	0.0414	0.0414	0.0391333	0.00200333	0.0391333	0.1574	0.00306105	0.1574
						248	m2	2	0.0008	0.0016	0.00116667	0.00136504	0.00233333	0.319667	0.00791033	0.639333
						249	m3	3	0	0	0.000566667	0.000321455	0.0017	0.0866333	0.00610109	0.2599
						250	m4	4	0	0	6.66667e-05	0.000208167	0.000266667	0.0573667	0.00935165	0.229467
						13C enrichment (%)				1.075			1.08583			32.1525
Phenylalanine (2TMS)	15.86	C15H27NO2Si2	[f218]+	C8H20NO2Si2	C1-C2	218	m0	0	0.9786	0	0.981833	0.0140976	0	0.5323	0.0256221	0
						219	m1	1	0.0212	0.0212	0.0143	0.00567186	0.0143	0.142133	0.0113289	0.142133
						220	m2	2	0.0002	0.0004	0.00383333	0.0085594	0.00766667	0.325567	0.0143493	0.651133
						13C enrichment (%)				1.08			1.09833			39.6633
Citrate (4TMS)	18.07	C18H40O7Si4	[f273]+	C11H21O4Si2	C2-C6	273	m0	0	0.9475	0	0.9475	0.00311929	0	0.587733	0.0377197	0
						274	m1	1	0.0513	0.0513	0.0474333	0.00274651	0.0474333	0.0909333	0.00194251	0.0909333
						275	m2	2	0.0012	0.0024	0.00163333	0.000832666	0.00326667	0.174333	0.0202411	0.348667
						276	m3	3	0	0	0.000233333	0.000602771	0.0007	0.0665333	0.00900074	0.1996
						277	m4	4	0	0	0.00236667	0.00306159	0.00946667	0.0476333	0.003139	0.190533
						278	m5	5	0	0	0.000866667	0.000832666	0.00433333	0.0328	0.00570351	0.164
						13C enrichment (%)				1.074			1.304			19.8747
			[M-85]+	C14H27O6Si3	C1-C6	375	m0	0	0.9373	0	0.914	0.0126099	0	0.5416	0.0459089	0
						376	m1	1	0.0609	0.0609	0.0607333	0.00770346	0.0607333	0.0952667	0.00505008	0.0952667
						377	m2	2	0.0018	0.0036	0.0193	0.00632693	0.0386	0.1722	0.0129062	0.3444
						378	m3	3	0	0	0.000333333	0.00491664	0.001	0.0619667	0.00956574	0.1859
						379	m4	4	0	0	0.00483333	0.00365559	0.0193333	0.0682667	0.00519262	0.273067
						380	m5	5	0	0	0.0003	0.00141774	0.0015	0.0392667	0.00977565	0.196333
						381	m6	6	0	0	0.000466667	0.000757188	0.0028	0.0213667	0.00678258	0.1282
						13C enrichment (%)				1.075			2.06611			20.3861
Myo-inositol (6TMS)	20.82	C24H60O6Si6	[f305]+	C12H29O3Si3	C2-C4	305	m0	0	0.968	0	0.955467	0.000404145	0	0.947233	0.00400791	0
						306	m1	1	0.0315	0.0315	0.0385667	0.00231157	0.0385667	0.0396667	0.00255016	0.0396667
						307	m2	2	0.0005	0.001	0.00506667	0.00217792	0.0101333	0.0078	0.00245561	0.0156
						308	m3	3	0	0	0.0009	0.0008	0.0027	0.00533333	0.00276104	0.016
						13C enrichment (%)				1.08333			1.71333			2.37556
Glucose 6-phosphate (MEOX, 6TMS)	22.92	C25H64NO9PSi6	[f357]+	C11H30O5PSi3	C5-C6	357	m0	0	0.9785	0	0.9668	0.0120528	0	0.507033	0.023256	0
						358	m1	1	0.0212	0.0212	0.0366333	0.00136504	0.0366333	0.0588	0.010095	0.0588
						359	m2	2	0.0003	0.0006	-0.00343333	0.0133332	-0.00686667	0.434167	0.0132926	0.868333
						13C enrichment (%)				1.09			1.48833			46.3567
Epicatechin (5TMS)	26.81	C30H54O6Si5	[f368]+	C17H32O3Si3		368	m0	0	0.9173	0	0.9221	0.00147309	0	0.920633	0.00178979	0
						369	m1	1	0.0794	0.0794	0.0762667	0.00172143	0.0762667	0.0778333	0.0015885	0.0778333
						370	m2	2	0.0032	0.0064	0.00103333	0.0015695	0.00206667	0.0007	0.0007	0.0014
						371	m3	3	0.0001	0.0003	0.0002	0.0001	0.0006	0.000333333	0.00057735	0.001
						372	m4	4	0	0	0.000166667	0.000208167	0.000666667	0.0004	0.0001	0.0016
						373	m5	5	0	0	0.000233333	0.00011547	0.00116667	0.000233333	0.000208167	0.00116667
						374	m6	6	0	0	3.33333e-05	5.7735e-05	0.0002	6.66667e-05	5.7735e-05	0.0004
						375	m7	7	0	0	6.66667e-05	5.7735e-05	0.000466667	0.0001	0	0.0007
						376	m8	8	0	0	0	0	0	0	0	0
						13C enrichment (%)				1.07625			1.01792			1.05125
Catechin (5TMS)	26.96	C30H54O6Si5	[f368]+	C17H32O3Si3		368	m0	0	0.9173	0	0.9221	0.00147309	0	0.920633	0.00178979	0
						369	m1	1	0.0794	0.0794	0.0762667	0.00172143	0.0762667	0.0778333	0.0015885	0.0778333
						370	m2	2	0.0032	0.0064	0.00103333	0.0015695	0.00206667	0.0007	0.0007	0.0014
						371	m3	3	0.0001	0.0003	0.0002	0.0001	0.0006	0.000333333	0.00057735	0.001
						372	m4	4	0	0	0.000166667	0.000208167	0.000666667	0.0004	0.0001	0.0016
						373	m5	5	0	0	0.000233333	0.00011547	0.00116667	0.000233333	0.000208167	0.00116667
						374	m6	6	0	0	3.33333e-05	5.7735e-05	0.0002	6.66667e-05	5.7735e-05	0.0004
						375	m7	7	0	0	6.66667e-05	5.7735e-05	0.000466667	0.0001	0	0.0007
						376	m8	8	0	0	0	0	0	0	0	0
						13C enrichment (%)				1.07625			1.01792			1.05125
